# Supplementary material for: Online sale of small turtles circumvents public health regulations in the United States
Source: PLoS One. 2022 Dec 21;17(12):e0278443. doi: 10.1371/journal.pone.0278443 (PMC9770399; doi:10.1371/journal.pone.0278443)
Supplement: S1 Table — Data collected on turtles ≤4 inches in size for sale on 16 websites in February-March and October-November 2021. (XLSX) [file pone.0278443.s001.xlsx]

## Sheet: data
Date	Pet Shop	Advertised Common Name	Advertised Scientific Name	Verified Scientific Name	Listed Size (inches)	Advertised origin (CB=captive bred, WC=wild caught, NL=not listed)	IUCN Red List (CR=critically endangered, EN=endangered, VU=vulnerable, NT=near threatened, N/A=no assessment)	Native to US? (y=yes, n=no)	Price	Notes with listing
2021-03-09	1	Spiny soft shell turtles	Apalone spinifera	Apalone spinifera	1-1.5	CB	LC	y	24.99
2021-03-09	1	Speke's hinge-back tortoises	Kinixys spekii	Kinixys spekii	2022-03-05	NL	NA	n	199.99	6 in stock
2021-03-09	1	Red ear sliders	Trachemys scripta elegans	Trachemys scripta	3.75-5.5	NL	LC	y	13.99	Healthy, just a few dings / nicks on the shells
2021-03-16	1	Red ear sliders	Trachemys scripta elegans	Trachemys scripta	3.75-5.5	NL	LC	y	13.99	Healthy, just a few dings / nicks on the shells
2021-03-23	1	Red ear sliders	Trachemys scripta elegans	Trachemys scripta	3.75-5.5	NL	LC	y	13.99	Healthy, just a few dings / nicks on the shells
2021-03-30	1	Red foot tortise	Chelonoidis carbonaria	Chelonoidis carbonarius	2-2.5	CB	NA	n	239.99	11 in stock
2021-03-30	1	Indian star tortise	Geochelone elegans	Geochelone elegans	1.5-1	CB	VU	n	799.99
2021-03-30	1	Missippi map turtle	Graptemys pseudogeographica kohni	Graptemys pseudogeographica	2022-02-04	NL	LC	y	34.99
2021-03-30	1	Red ear sliders	Trachemys scripta elegans	Trachemys scripta	3.75-5.5	NL	LC	y	13.99
2021-03-09	2	Western painted turtle	Chrysemys picta	Chrysemys picta	2022-03-04	NL	LC	y	44.99	34 available for immediate delivery
2021-03-09	2	Map turtle	Graptemys pseudogeographica kohni	Graptemys pseudogeographica	2022-03-04	NL	LC	y	39.99
2021-03-09	2	Texas yellow mud turtle	Kinosternon flavescens	Kinosternon flavescens	2022-02-03	NL	LC	y	149.99
2021-03-09	2	Reeves turtles	Mauremys reevesii	Mauremys reevesii	2022-03-04	NL	EN	n	129.99
2021-03-09	2	Russian tortoise	Agrionemys horsfield	Testudo horsfieldii	2022-03-04	NL	VU	n	199.99
2021-03-09	2	Red ear slider turtle	Trachemys scripta elegans	Trachemys scripta	2022-03-04	NL	LC	y	49.99
2021-03-16	2	Western painted turtle	Chrysemys p. belli	Chrysemys picta	2022-03-04	NL	LC	y	44.99
2021-03-16	2	Texas yellow mud turtle	Kinosternon flavescens	Kinosternon flavescens	2022-02-03	NL	LC	y	149.99
2021-03-16	2	Reeves turtles	Mauremys reevesii	Mauremys reevesii	2022-03-04	NL	EN	n	129.99
2021-03-16	2	Red ear slider turtle	Trachemys scripta elegans	Trachemys scripta	2022-03-04	NL	LC	y	49.99
2021-03-23	2	Western painted turtle	Chrysemys picta	Chrysemys picta	2022-03-04	NL	LC	y	44.99
2021-03-23	2	Texas yellow mud turtle	Kinosternon flavescens	Kinosternon flavescens	2022-02-03	NL	LC	y	149.99
2021-03-23	2	Reeves turtles	Mauremys reevesii	Mauremys reevesii	2022-03-04	NL	EN	n	129.99
2021-03-23	2	Red ear slider turtle	Trachemys scripta elegans	Trachemys scripta	2022-03-04	NL	LC	y	49.99
2021-03-23	2	Red ear slider turtle	Trachemys scripta elegans	Trachemys scripta	2022-02-03	NL	LC	y	29.99
2021-03-09	3	Leopard tortoise	Stigmochelys Pardalis Babcocki	Stigmochelys pardalis	2-2.5	NL	LC	n	205	B-grade
2021-03-09	3	Leopard tortoise	Stigmochelys Pardalis Babcocki	Stigmochelys pardalis	2+	NL	LC	n	225
2021-03-16	3	Leopard tortoise	Stigmochelys Pardalis Babcocki	Stigmochelys pardalis	2+	NL	LC	n	225
2021-03-23	3	Leopard tortoise	Stigmochelys Pardalis Babcocki	Stigmochelys pardalis	2+	NL	LC	n	225
2021-03-30	3	Burmese star tortise	Geochelone Platynota	Geochelone platynota	2	NL	CR	n	900
2021-03-30	3	Leopard tortoise	Stigmochelys Pardalis Babcocki	Stigmochelys pardalis	2+	NL	LC	n	225
2021-03-08	4	Spiny softshell turtle	Apalone spinifera	Apalone spinifera	1.5-2	CB	LC	y	29.99
2021-03-08	4	Florida snapping turtle	Chelydra serpentina	Chelydra serpentina	1.5-2	CB	LC	y	34.99
2021-03-08	4	Common snapping turtle	Chelydra serpentina	Chelydra serpentina	2	CB	LC	y	14.99	No California sales
2021-03-08	4	Asian box turtle	Cuora amboinensis	Cuora amboinensis	1.5-2	CB	EN	n	224.99
2021-03-08	4	Ouachita map turtle	Graptemys ouachitensis	Graptemys ouachitensis	1.5-2	CB	LC	y	24.99
2021-03-08	4	False map turtle	Graptemys pseudogeographica	Graptemys pseudogeographica	1.5-2	CB	LC	y	24.99
2021-03-08	4	Mississippi map turtle	Graptemys pseudogeographica	Graptemys pseudogeographica	1.5-2	CB	LC	y	24.99
2021-03-08	4	Three striped mud turtle	Kinosternon baurii	Kinosternon baurii	1-1.5	CB	LC	y	84.99
2021-03-08	4	Eastern mud turtle	Kinosternon subrubrum	Kinosternon subrubrum	1-1.5	CB	LC	y	49.99
2021-03-08	4	Mississippi mud turtle	Kinosternon subrubrum	Kinosternon subrubrum	1-1.5	CB	LC	y	49.99
2021-03-08	4	Southern river cooter turtle	Pseudemys concinna	Pseudemys concinna	1-1.5	CB	LC	y	19.99
2021-03-08	4	Razorback musk turtle	Sternotherus carinatus	Sternotherus carinatus	1-1.5	CB	LC	y	39.99
2021-03-08	4	Red eared slider turtle	Trachemys scripta elegans	Trachemys scripta	2	CB	LC	y	6.99
2021-03-08	4	Rio Grande red ear slider turtle	Trachemys scripta elegans	Trachemys scripta	1.5-3	CB	LC	y	19.99
2021-03-15	4	Spiny softshell turtle	Apalone spinifera	Apalone spinifera	1.5-2	CB	LC	y	29.99
2021-03-15	4	Painted River Terrapin Turtle	Batagur borneoensis	Batagur borneoensis	3-4.5	CB	CR	n	99.99
2021-03-15	4	Common snapping turtle	Chelydra serpentina	Chelydra serpentina	2	CB	LC	y	14.99	No California sales
2021-03-15	4	Asian box turtle	Cuora amboinensis	Cuora amboinensis	1.5-2.5	CB	EN	n	191.24	7 in stock, The price was originally $224.99
2021-03-15	4	Ouachita map turtle	Graptemys ouachitensis	Graptemys ouachitensis	1.5-2	CB	LC	y	24.99
2021-03-15	4	False map turtle	Graptemys pseudogeographica	Graptemys pseudogeographica	1.5-2	CB	LC	y	24.99
2021-03-15	4	Mississippi map turtle	Graptemys pseudogeographica	Graptemys pseudogeographica	1.5-2	CB	LC	y	24.99
2021-03-15	4	Three striped mud turtle	Kinosternon baurii	Kinosternon baurii	1-1.5	CB	LC	y	84.99
2021-03-15	4	Eastern mud turtle	Kinosternon subrubrum	Kinosternon subrubrum	1-1.5	CB	LC	y	49.99
2021-03-15	4	Mississippi mud turtle	Kinosternon subrubrum	Kinosternon subrubrum	1-1.5	CB	LC	y	49.99
2021-03-15	4	Southern river cooter turtle	Pseudemys concinna	Pseudemys concinna	1-1.5	CB	LC	y	19.99
2021-03-15	4	Razorback musk turtle	Sternotherus carinatus	Sternotherus carinatus	1.5-2	CB	LC	y	54.99
2021-03-15	4	Razorback musk turtle	Sternotherus carinatus	Sternotherus carinatus	1-1.5	CB	LC	y	39.99
2021-03-15	4	Stinkpot musk turtle	Sternotherus odoratus	Sternotherus odoratus	1-1.5	CB	LC	y	19.99
2021-03-15	4	Caramel pink red ear slider turtle	Trachemys scripta	Trachemys scripta	2	CB	LC	y	749.99	1 in stock
2021-03-15	4	Red ear slider turtles	Trachemys scripta elegans	Trachemys scripta	2	CB	LC	y	6.99	No florida sales
2021-03-15	4	Rio Grande red ear slider turtle	Trachemys scripta elegans	Trachemys scripta	1.5-2	CB	LC	y	19.99
2021-03-22	4	Spiny softshell turtle	Apalone spinifera	Apalone spinifera	1.5-2	CB	LC	y	29.99
2021-03-22	4	Redfoot tortoise	Chelonoidis carbonaria	Chelonoidis carbonarius	2022-02-03	CB	NA	n	149.99
2021-03-22	4	Common snapping turtle	Chelydra serpentina	Chelydra serpentina	2	CB	LC	y	14.99	No California sales
2021-03-22	4	Asian box turtle	Cuora amboinensis	Cuora amboinensis	1.5-2.5	CB	EN	n	191.24	7 in stock
2021-03-22	4	Ouachita map turtle	Graptemys ouachitensis	Graptemys ouachitensis	1.5-2	CB	LC	y	24.99
2021-03-22	4	False map turtle	Graptemys pseudogeographica	Graptemys pseudogeographica	1.5-2	CB	LC	y	24.99
2021-03-22	4	Mississippi map turtle	Graptemys pseudogeographica	Graptemys pseudogeographica	1.5-2	CB	LC	y	24.99
2021-03-22	4	Mississippi mud turtle	Kinosternon subrubrum	Kinosternon subrubrum	1.5-2.5	CB	LC	y	59.99
2021-03-22	4	Eastern mud turtle	Kinosternon subrubrum	Kinosternon subrubrum	1-1.5	CB	LC	y	49.99
2021-03-22	4	Mississippi mud turtle	Kinosternon subrubrum	Kinosternon subrubrum	1-1.5	CB	LC	y	49.99
2021-03-22	4	Japanese wood turtle	Mauremys japonica	Mauremys japonica	1.5-2	CB	NT	n	84.99
2021-03-22	4	Southern river cooter turtle	Pseudemys concinna	Pseudemys concinna	1-1.5	CB	LC	y	19.99
2021-03-22	4	Razorback musk turtles	Sternotherus carinatus	Sternotherus carinatus	1.5-2	CB	LC	y	54.99
2021-03-22	4	Razorback musk turtle	Sternotherus carinatus	Sternotherus carinatus	1-1.5	CB	LC	y	39.99
2021-03-22	4	Pastel musk turtle	Sternotherus odoratus	Sternotherus odoratus	1-1.5	CB	LC	y	249.99
2021-03-22	4	Stinkpot musk turtle	Sternotherus odoratus	Sternotherus odoratus	3	CB	LC	y	74.99	1 in stock
2021-03-22	4	Leopard tortoise	Stigmochelys pardalis	Stigmochelys pardalis	2-2.5	CB	LC	n	249.99
2021-03-22	4	Red eared slider turtle	Trachemys scripta elegans	Trachemys scripta	2	CB	LC	y	6.99
2021-03-29	4	Spiny softshell turtle	Apalone spinifera	Apalone spinifera	1.5-2	CB	LC	y	29.99
2021-03-29	4	Common snapping turtle	Chelydra serpentina	Chelydra serpentina	2	CB	LC	y	14.99
2021-03-29	4	Asian box turtle	Cuora amboinensis	Cuora amboinensis	1.5-2	CB	EN	n	224.99	1 in stock
2021-03-29	4	Ouachita map turtle	Graptemys ouachitensis	Graptemys ouachitensis	1.5-2	CB	LC	y	24.99
2021-03-29	4	False map turtle	Graptemys pseudogeographica	Graptemys pseudogeographica	1.5-2	CB	LC	y	24.99
2021-03-29	4	Mississippi map turtle	Graptemys pseudogeographica	Graptemys pseudogeographica	1.5-2	CB	LC	y	24.99
2021-03-29	4	Mississippi mud turtle	Kinosternon subrubrum	Kinosternon subrubrum	1.5-2.5	CB	LC	y	59.99
2021-03-29	4	Eastern mud turtle	Kinosternon subrubrum	Kinosternon subrubrum	1-1.5	CB	LC	y	49.99
2021-03-29	4	Mississippi mud turtle	Kinosternon subrubrum	Kinosternon subrubrum	1-1.5	CB	LC	y	49.99
2021-03-29	4	Razorback musk turtle	Sternotherus carinatus	Sternotherus carinatus	1-1.5	CB	LC	y	39.99
2021-03-29	4	Razorback musk turtles	Sternotherus carinatus	Sternotherus carinatus	1.5-2	CB	LC	y	54.99
2021-03-29	4	Razorback musk turtle	Sternotherus carinatus	Sternotherus carinatus	1-1.5	CB	LC	y	39.99
2021-03-29	4	Pastel musk turtle	Sternotherus odoratus	Sternotherus odoratus	1-1.5	CB	LC	y	249.99
2021-03-29	4	Stinkpot musk turtle	Sternotherus odoratus	Sternotherus odoratus	1-1.5	CB	LC	y	19.99
2021-03-29	4	Stinkpot musk turtle	Sternotherus odoratus	Sternotherus odoratus	1-1.5	CB	LC	y	19.99
2021-03-29	4	Red ear slilder	Trachemys scripta	Trachemys scripta	2	CB	LC	y	7.99
2021-03-08	5	Cherry head red foot	Chelonoidis carbonaria	Chelonoidis carbonarius	2022-03-04	NL	NA	n	349
2021-03-08	5	Yellow footed tortoise	Chelonoidis denticulata	Chelonoidis denticulatus	2022-02-03	NL	VU	n	299
2021-03-08	5	Hermann tortoise	Testudo hermanni	Testudo hermanni	2022-02-03	NL	NT	n	249
2021-03-15	5	Cherry head red foot	Chelonoidis carbonaria	Chelonoidis carbonarius	2022-03-04	CB	NA	n	349
2021-03-15	5	Yellow footed tortoise	Chelonoidis denticulata	Chelonoidis denticulatus	2022-02-03	NL	VU	n	299
2021-03-22	5	Cherry head red foot	Chelonoidis carbonaria	Chelonoidis carbonarius	2022-03-04	CB	NA	n	349
2021-03-22	5	Yellow footed tortoise	Chelonoidis denticulata	Chelonoidis denticulatus	2022-02-03	NL	VU	n	299
2021-03-29	5	Yellow footed tortoise	Chelonoidis denticulata	Chelonoidis denticulatus	2022-02-03	NL	VU	n	299
2021-03-08	6	Indian star tortoise	Geochelone elegans	Geochelone elegans	2022-02-04	CB	VU	n	$800-2,500
2021-03-08	6	Elongated tortoise	Indotestudo elongata	Indotestudo elongata	2022-02-04	CB	CR	n	$200-350
2021-03-08	6	Russian tortoise	Testudo horsfieldii	Testudo horsfieldii	2022-02-04	CB	VU	n	$200-350
2021-03-15	6	Indian star tortoise	Geochelone elegans	Geochelone elegans	2022-02-04	CB	VU	n	$800-2,500
2021-03-15	6	Elongated tortoise	Indotestudo elongata	Indotestudo elongata	2022-02-04	CB	CR	n	$200-350
2021-03-15	6	Russian tortoise	Testudo horsfieldii	Testudo horsfieldii	2022-02-04	CB	VU	n	$200-350
2021-03-22	6	Indian star tortoise	Geochelone elegans	Geochelone elegans	2022-02-04	CB	VU	n	$800-2,500
2021-03-22	6	Elongated tortoise	Indotestudo elongata	Indotestudo elongata	2022-02-04	CB	CR	n	$200-350
2021-03-22	6	Russian tortoise	Testudo horsfieldii	Testudo horsfieldii	2022-02-04	CB	VU	n	$200-350
2021-03-29	6	Indian star tortoise	Geochelone elegans	Geochelone elegans	2022-02-04	CB	VU	n	$800-2,500
2021-03-29	6	Elongated tortoise	Indotestudo elongata	Indotestudo elongata	2022-02-04	CB	CR	n	$200-350
2021-03-29	6	Russian tortoise	Testudo horsfieldii	Testudo horsfieldii	2022-02-04	CB	VU	n	$200-350
2021-03-08	7	Yellowbelly slider turtle	Trachemys scripta	Trachemys scripta	2022-02-03	CB	LC	y	14.95
2021-03-15	7	Yellowbelly slider turtle	Trachemys scripta	Trachemys scripta	2022-02-03	CB	LC	y	14.95
2021-03-22	7	Yellowbelly slider turtle	Trachemys scripta	Trachemys scripta	2022-02-03	CB	LC	y	14.95
2021-03-29	7	Yellowbelly slider turtle	Trachemys scripta	Trachemys scripta	2022-02-03	CB	LC	y	14.95
2021-03-08	8	Common snapping turtle	Chelydra serpentina	Chelydra serpentina	2	CB	LC	y	19.99
2021-03-08	8	Albino pink belly side neck turtles	Emydura subglobosa	Emydura subglobosa	2-2.5	CB	LC	n	399.99
2021-03-08	8	Rio Grande cooters	Pseudemys gorzugi	Pseudemys gorzugi	2-2.5	CB	NT	n	49.99
2021-03-08	8	Rio Grande red ear sliders	Trachemys scripta	Trachemys scripta	2022-02-03	WC	LC	y	19.99
2021-03-08	8	Albino red ear slider	Trachemys scripta	Trachemys scripta	1.5-2.5	CB	LC	y	249.99
2021-03-08	8	Snow red ear sliders	Trachemys scripta	Trachemys scripta	1.5-2.5	CB	LC	y	449.99
2021-03-15	8	Red foot tortoise	Chelonoidis carbonaria	Chelonoidis carbonarius	2022-03-04	CB	NA	n	149.99	1 in stock
2021-03-15	8	Spotted turtles	Clemmys guttata	Clemmys guttata	1.5	CB	EN	y	199.99	On sale. Originally for $249.99. 1 in stock.
2021-03-15	8	Albino pink belly side neck turtles	Emydura subglobosa	Emydura subglobosa	2-2.5	CB	LC	n	399.99
2021-03-15	8	Eastern mud turtles	Kinosternon subrubrum	Kinosternon subrubrum	2022-02-04	WC	LC	y	24.99
2021-03-15	8	Rio Grande cooters	Pseudemys gorzugi	Pseudemys gorzugi	2-2.5	CB	NT	n	49.99	Originally $69.99
2021-03-15	8	Rio Grande red ear sliders	Trachemys scripta	Trachemys scripta	2022-02-03	WC	LC	y	19.99
2021-03-15	8	Albino Red Ear Slider	Trachemys scripta	Trachemys scripta	1.5-2.5	CB	LC	y	249.99
2021-03-15	8	Snow red ear sliders	Trachemys scripta	Trachemys scripta	1.5-2.5	CB	LC	y	449.99
2021-03-22	8	Spotted turtles	Clemmys guttata	Clemmys guttata	1.5	CB	EN	y	169.99
2021-03-22	8	Older spotted turtles	Clemmys guttata	Clemmys guttata	3 or more	CB	EN	y	299.99
2021-03-22	8	Albino pink belly side neck turtles	Emydura subglobosa	Emydura subglobosa	2-2.5	CB	LC	n	399.99	4 in stock
2021-03-22	8	Eastern mud turtles	Kinosternon subrubrum	Kinosternon subrubrum	2022-02-04	WC	LC	y	24.99
2021-03-22	8	Rio Grande river cooter	Pseudemys gorzugi	Pseudemys gorzugi	2-2.5	CB	NT	n	49.99	1 in stock- on sale (was originally $69.99)
2021-03-22	8	Rio Grande red ear sliders	Trachemys scripta	Trachemys scripta	2022-02-03	WC	LC	y	14.99	1 in stock- on sale (originally $19.99)
2021-03-22	8	Albino red ear slider	Trachemys scripta	Trachemys scripta	1.5-2.5	CB	LC	y	249.99
2021-03-22	8	Snow red ear sliders	Trachemys scripta	Trachemys scripta	2.5-3	CB	LC	y	549.99
2021-03-29	8	Albino pink belly side neck turtles	Emydura subglobosa	Emydura subglobosa	2-2.5	CB	LC	n	399.99	4 in stock
2021-03-29	8	Eastern mud turtles	Kinosternon subrubrum	Kinosternon subrubrum	2022-02-04	WC	LC	y	24.99	12 in stock
2021-03-29	8	Rio Grande river cooter	Pseudemys gorzugi	Pseudemys gorzugi	2-2.5	CB	NT	y	49.99	1 in stock- on sale (was originally $69.99)
2021-03-29	8	Albino red ear slider	Trachemys scripta	Trachemys scripta	1.5-2.5	CB	LC	y	249.99	12 in stock
2021-03-29	8	Snow red ear sliders	Trachemys scripta	Trachemys scripta	2.5-3	CB	LC	y	549.99	2 in stock
2022-10-24	9	Common snapping turtle	Chelydra serpentina	Chelydra serpentina	3	NL	LC	y	49.99
2022-10-24	9	Southern painted turtle	Chrysemys p. dorsalis	Chrysemys dorsalis	2022-03-04	NL	LC	y	49.99
2022-10-24	9	Western painted turtle	Chrysemys p. belli	Chrysemys picta	2022-03-04	NL	LC	y	49.99	Salmonella paragraph
2022-10-24	9	Spotted turtle	Clemmys guttata	Clemmys guttata	2022-03-04	NL	EN	y	399.99
2022-10-24	9	Map turtle	Graptemys kohni	Graptemys geographica	2022-03-04	NL	LC	y	39.99
2022-10-24	9	Texas yellow mud turtle	Kinosternon flavescens	Kinosternon flavescens	2022-02-03	NL	LC	y	149.99	Salmonella paragraph
2022-10-24	9	Reeve's turtle	Chinemys reevesii	Mauremys reevesii	2022-03-04	NL	EN	n	199.99
2022-10-24	9	Florida red bellied cooter	Pseudemys f. nelsoni	Pseudemys nelsoni	2022-02-03	NL	LC	y	49.99	Salmonella paragraph
2022-10-24	9	Peninsular cooter turtle	Pseudemys f. peninsularis	Pseudemys peninsularis	2022-02-03	NL	LC	y	39.99	Salmonella paragraph
2022-10-24	9	Razor back musk turtle	Sternotherus carinatus	Sternotherus carinatus	2022-03-04	NL	LC	y	89.99
2022-10-24	9	Red ear slider	Chrysemys scripta elegans	Trachemys scripta	2-3, 3-4	NL	LC	y	$29.99-$49.99	Salmonella paragraph for 3-4 listing
2022-11-01	9	Sulcata tortoise	Geochelone sulcata	Centrochelys sulcata	2022-03-04	NL	EN	n	199.99
2022-11-01	9	Common snapping turtle	Chelydra serpentina serpentina	Chelydra serpentina	3	NL	LC	y	49.99
2022-11-01	9	Southern painted turtle	C. p. dorsalis	Chrysemys dorsalis	2022-03-04	NL	LC	y	89.99	Salmonella paragraph
2022-11-01	9	Western painted turtle	Chrysemys p. belli	Chrysemys picta	2022-03-04	NL	LC	y	44.99	Salmonella paragraph
2022-11-01	9	Map turtle	Graptemys kohni	Graptemys geographica	2022-03-04	NL	LC	y	39.99	Salmonella paragraph
2022-11-01	9	Reeve's turtle	Chinemys reevesii	Mauremys reevesii	2022-03-04	NL	EN	n	199.99
2022-11-01	9	Florida red bellied cooter	Pseudemys f. nelsoni	Pseudemys nelsoni	2022-02-03	NL	LC	y	49.99	Salmonella paragraph
2022-11-01	9	Peninsular cooter	Pseudemys f. peninsularis	Pseudemys peninsularis	2022-02-03	NL	LC	y	39.99	Salmonella paragraph
2022-11-01	9	Razor back musk turtle	Sternotherus carinatus	Sternotherus carinatus	2022-03-04	NL	LC	y	89.99
2022-11-01	9	Common musk turtle	Sternotherus odoratus	Sternotherus odoratus	2022-03-04	NL	LC	y	39.99	Salmonella paragraph
2022-11-01	9	Russian tortoise	Testudo horsfieldii	Testudo horsfieldii	2022-03-04	NL	VU	n	199.99
2022-11-01	9	Red ear slider	Chrysemys scripta elegans	Trachemys scripta	2022-02-03	NL	LC	y	29.99	Salmonella paragraph
2022-11-01	9	Red ear slider	Chrysemys scripta elegans	Trachemys scripta	2022-03-04	NL	LC	y	49.99
2022-11-07	9	Sulcata tortoise	Geochelone sulcata	Centrochelys sulcata	2022-03-04	NL	EN	n	199.99
2022-11-07	9	Common snapping turtle	Chelydra serpentina serpentina	Chelydra serpentina	3	NL	LC	y	49.99
2022-11-07	9	Western painted turtle	Chrysemys p. belli	Chrysemys picta	2022-03-04	NL	LC	y	44.99	Salmonella paragraph
2022-11-07	9	Map turtles	Graptemys kohni	Graptemys geographica	2022-03-04	NL	LC	y	39.99	Salmonella paragraph
2022-11-07	9	Japanese reeve's turtle	Chinemys reevesii	Mauremys reevesii	2022-03-04	NL	EN	n	199.99
2022-11-07	9	Florida red bellied cooter	Pseudemys f. nelsoni	Pseudemys nelsoni	2022-02-03	NL	LC	y	49.99	Salmonella paragraph
2022-11-07	9	Peninsular cooter	Pseudemys f. peninsularis	Pseudemys peninsularis	2022-02-03	NL	LC	y	39.99
2022-11-07	9	Razor back musk turtle	Sternotherus carinatus	Sternotherus carinatus	2022-03-04	NL	LC	y	89.99
2022-11-07	9	Common musk turtle	Sternotherus odoratus	Sternotherus odoratus	2022-03-04	WC	LC	y	39.99
2022-11-07	9	Russian tortoise	Testudo horsfieldii	Testudo horsfieldii	2022-03-04	NL	VU	n	199.99
2022-11-07	9	Red ear slider	Chrysemys scripta elegans	Trachemys scripta	2022-02-03	NL	LC	y	29.99	Salmonella paragraph
2022-11-07	9	Red ear slider	Chrysemys scripta elegans	Trachemys scripta	2022-03-04	NL	LC	y	49.99
2022-11-14	9	Sulcata Tortoise	Geochelone sulcata	Centrochelys sulcata	2022-03-04	NL	EN	n	199.99
2022-11-14	9	Common snapping turtle	Chelydra serpentina serpentina	Chelydra serpentina	3	NL	LC	y	49.99
2022-11-14	9	Southern painted turtle	Chrysemys p. dorsalis	Chrysemys dorsalis	2022-03-04	NL	LC	y	89.99
2022-11-14	9	Western painted turtle	Chrysemys p. belli	Chrysemys picta	2022-03-04	NL	LC	y	44.99
2022-11-14	9	Map turtles	Graptemys kohni	Graptemys geographica	2022-03-04	NL	LC	y	39.99
2022-11-14	9	Reeve's turtle	Chinemys reevesii	Mauremys reevesii	2022-03-04	NL	EN	n	199.99
2022-11-14	9	Florida red bellied cooter	Pseudemys f. nelsoni	Pseudemys nelsoni	2022-02-03	NL	LC	y	49.99
2022-11-14	9	Peninsular cooter	Pseudemys f. peninsularis	Pseudemys peninsularis	2022-02-03	NL	LC	y	39.99
2022-11-14	9	Razor back musk turtle	Sternotherus carinatus	Sternotherus carinatus	2022-03-04	NL	LC	y	89.99
2022-11-14	9	Common musk turtle	Sternotherus odoratus	Sternotherus odoratus	2022-03-04	WC	LC	y	39.99
2022-11-14	9	Russian Tortoise	Testudo horsfieldii	Testudo horsfieldii	2022-03-04	NL	VU	n	199.99
2022-11-14	9	Red ear slider	Chrysemys scripta	Trachemys scripta	2022-02-03	NL	LC	y	29.99
2022-11-14	9	Red ear slider	Chrysemys scripta	Trachemys scripta	2022-03-04	NL	LC	y	49.99
2022-10-24	10	Common snapping turtle	Chelydra serpentina	Chelydra serpentina	2022-02-04	NL	LC	y	129.95
2022-10-24	10	Southern painted turtle	Chrysemys picta	Chrysemys dorsalis	<1	NL	LC	y	49.95
2022-10-24	10	Western painted turtle	Chrysemys picta belli	Chrysemys picta	1	NL	LC	y	49.95
2022-10-24	10	Western painted turtle	Chrysemys picta belli	Chrysemys picta	2022-03-04	NL	LC	y	29.95
2022-10-24	10	River cooters	Pseudemys concinna	Pseudemys concinna	2022-01-02	NL	LC	y	64.95
2022-10-24	10	Florida red bellied turtle	Pseudemys nelsoni	Pseudemys nelsoni	1	NL	LC	y	14.95
2022-10-24	10	Northern red bellied cooter	Pseudemys rubriventris	Pseudemys rubriventris	1-1.5	NL	NT	y	64.95
2022-10-24	10	Common musk turtle	Sternotherus odoratus	Sternotherus odoratus	2	NL	LC	y	48.95
2022-10-24	10	Greek tortoise	Testudo graeca	Testudo graeca	2022-01-02	NL	VU	n	389.95
2022-10-24	10	Peacock slider turtles	Trachemys emolli	Trachemys grayi	2022-01-02	NL	NA	n	39.95
2022-11-01	10	Common snapping turtle	Chelydra serpentina serpentina	Chelydra serpentina	2022-02-04	NL	LC	y	129.95
2022-11-01	10	Southern painted turtles	Chrysemys picta dorsalis	Chrysemys dorsalis	<1	NL	LC	y	49.95
2022-11-01	10	Western painted turtles	Chrysemys picta belli	Chrysemys picta	2022-03-04	NL	LC	y	29.95
2022-11-01	10	River cooters	Pseudemys concinna	Pseudemys concinna	1.5-2	NL	LC	y	64.95
2022-11-01	10	Northern red bellied cooters	Pseudemys rubriventris	Pseudemys rubriventris	1-1.5	NL	NT	y	64.95
2022-11-01	10	Eastern (common) musk turtle	Sternotherus odoratus	Sternotherus odoratus	<1	CB	LC	y	29.95
2022-11-01	10	Common musk turtle	Sternotherus odoratus	Sternotherus odoratus	2	NL	LC	y	48.95
2022-11-01	10	Peacock sliders	Trachemys emolli	Trachemys grayi	2022-01-02	NL	NA	n	39.95
2022-11-07	10	Common snapping turtle	Chelydra serpentina serpentina	Chelydra serpentina	2022-02-04	NL	LC	y	129.95
2022-11-07	10	Southern painted turtle	Chrysemys picta dorsalis	Chrysemys dorsalis	<1	NL	LC	y	49.95
2022-11-07	10	Western painted turtles	Chrysemys picta belli	Chrysemys picta	2022-03-04	NL	LC	y	29.95
2022-11-07	10	River cooter	Pseudemys concinna	Pseudemys concinna	1.5-2	NL	LC	y	64.95
2022-11-07	10	Florida red bellied cooter	Pseudemys nelsoni	Pseudemys nelsoni	1	NL	LC	y	14.95
2022-11-07	10	Northern red bellied cooter	Pseudemys rubriventris	Pseudemys rubriventris	1-1.5	NL	NT	y	64.95
2022-11-07	10	Eastern musk turtle	Sternotherus odoratus	Sternotherus odoratus	<1	CB	LC	y	29.95
2022-11-07	10	Common musk turtle	Sternotherus odoratus	Sternotherus odoratus	2	NL	LC	y	48.95
2022-11-07	10	Peacock sliders	Trachemys emolli	Trachemys grayi	2022-01-02	NL	NA	n	39.95
2022-11-14	10	Common snapping turtle	Chelydra serpentina serpentina	Chelydra serpentina	2022-02-04	NL	LC	y	129.95
2022-11-14	10	Southern painted turtle	Chrysemys picta dorsalis	Chrysemys dorsalis	<1	NL	LC	y	89.95
2022-11-14	10	Western painted turtles	Chrysemys picta belli	Chrysemys picta	2022-03-04	NL	LC	y	29.95
2022-11-14	10	River cooter	Pseudemys concinna	Pseudemys concinna	1.5-2	NL	LC	y	64.95
2022-11-14	10	Florida red bellied cooter	Pseudemys nelsoni	Pseudemys nelsoni	1	NL	LC	y	34.95
2022-11-14	10	Peninsula cooters	Pseudemys peninsular	Pseudemys peninsularis	1	NL	LC	y	29.95
2022-11-14	10	Northern red bellied cooter	Pseudemys rubriventris	Pseudemys rubriventris	1-1.5	NL	NT	y	64.95
2022-11-14	10	Peacock sliders	Trachemys emolli	Trachemys grayi	2022-01-02	NL	NA	n	39.95
2022-10-24	11	Common snapping turtle	Chelydra serpentina	Chelydra serpentina	2022-01-02	CB	LC	y	59
2022-10-24	11	Spotted turtle	Clemmys guttata	Clemmys guttata	1.5-2.25	CB	EN	y	NA
2022-10-24	11	Western hermann's tortoise	Testudo hermanni	Testudo hermanni	2.25-2.5	CB	NT	n	549
2022-10-24	11	Eastern hermann's tortoise	Testudo hermanni	Testudo hermanni	2.25-2.5	NL	NT	n	$329.95-$849.95
2022-11-01	11	Common snapping turtle	Chelydra serpentina	Chelydra serpentina	2022-01-02	CB	LC	y	$34.95-59.00
2022-11-01	11	Western hermann's tortoise	Testudo hermanni hermanni	Testudo hermanni	2.25-2.5	CB	NT	n	549.95
2022-11-07	11	Common snapping turtle	Chelydra serpentina	Chelydra serpentina	2022-01-02	CB	LC	y	$34.95-59.00
2022-11-07	11	Pink belly snapping turtle	Elseya novaguinea	Elseya novaeguineae	2022-01-02	CB	NA	n	$119.00-149.00
2022-11-07	11	Western hermann's tortoise	Testudo hermanni hermanni	Testudo hermanni	2.25-2.5	CB	NT	n	549
2022-11-14	11	Common snapping turtle	Chelydra serpentina	Chelydra serpentina	2022-01-02	CB	LC	y	$34.95-59.00
2022-11-14	11	Pink belly snapping turtle	Elseya novaguinea	Elseya novaeguineae	1-1.5	CB	NA	n	$119-129.00
2022-11-14	11	Western hermann's tortoise	Testudo hermanni	Testudo hermanni	2.25-2.5	CB	NT	n	549
2022-10-25	12	Western painted turtle	Chrysemys p. belli	Chrysemys picta	3-3.5	CB	LC	y	39.99
2022-10-25	12	CA ornate wood turtle	Rhinoclemmys pulcherrima	Rhinoclemmys pulcherrima	2022-03-05	NL	VU	n	89.99
2022-10-25	12	Hermann's tortoise	Testudo hermanni	Testudo hermanni	1.5	CB	NT	n	259.99
2022-11-01	12	Western painted turtle	Chrysemys p. belli	Chrysemys picta	3-3.5	CB	LC	y	39.99
2022-11-01	12	CA ornate wood turtle	Rhinoclemmys pulcherrima	Rhinoclemmys pulcherrima	2022-03-05	NL	VU	n	89.99
2022-11-01	12	Hermann's tortoise	Testudo hermanni	Testudo hermanni	1.5	CB	NT	n	259.99
2022-11-01	12	Russian tortiose	Testudo horsfieldii	Testudo horsfieldii	1	CB	VU	n	299.99
2022-11-07	12	Western painted turtle	Chrysemys p. belli	Chrysemys picta	3-3.5	CB	LC	y	39.99
2022-11-07	12	CA ornate wood turtle	Rhinoclemmys pulcherrima	Rhinoclemmys pulcherrima	2022-03-05	NL	VU	n	89.99
2022-11-07	12	Hermann's tortoise	Testudo hermanni	Testudo hermanni	1.5	CB	NT	n	259.99
2022-11-07	12	Russian tortoise	Testudo horsfieldii	Testudo horsfieldii	1	CB	VU	n	299.99
2022-11-14	12	Western painted turtle	Chrysemys p. belli	Chrysemys picta	3-3.5	NL	LC	y	39.99
2022-11-14	12	CA ornate wood turtle	Rhinoclemmys pulcherrima	Rhinoclemmys pulcherrima	2022-03-05	NL	VU	n	89.99
2022-11-14	12	Hermann's tortoise	Testudo hermanni	Testudo hermanni	1.5	CB	NT	n	259.99
2022-11-14	12	Russian tortoise	Testudo horsfieldii	Testudo horsfieldii	1	CB	VU	n	299.99
2021-10-26	13	Razorback musk turtle	Sternotherus carinatus	Sternotherus carinatus	2	CB	LC	y	60	hatched July 2020; 3 for $150
2021-11-02	13	Razorback musk turtle	Sternotherus carinatus	Sternotherus carinatus	2	CB	LC	y	60	hatched July 2020; 3 for $150
2021-11-09	13	Razorback musk turtle	Sternotherus carinatus	Sternotherus carinatus	2	CB	LC	y	60	hatched July 2020; 3 for $150
2021-11-17	13	Razorback musk turtle	Sternotherus carinatus	Sternotherus carinatus	2	CB	LC	y	60	hatched July 2020; 3 for $150
2021-10-26	14	Florida softshell turtle	Apalone ferox	Apalone ferox	2-2.5	CB	LC	y	7.5
2021-10-26	14	Spiny softshell turtle	Apalone spinifera	Apalone spinifera	2-2.5	CB	LC	y	15
2021-10-26	14	Bainted river terrapin turtle	Batagur borneoensis	Batagur borneoensis	2022-02-03	CB	CR	n	80
2021-10-26	14	Sulcata tortoise	Geochelone sulcata	Centrochelys sulcata	2-2.5	CB	EN	n	65	Price notes: 5-9 $75, 10-19 $70, 20+ $65
2021-10-26	14	Common snapping turtle	Chelydra serpentina	Chelydra serpentina	2	CB	LC	y	6
2021-10-26	14	Florida snapping turtle	Chelydra serpentina	Chelydra serpentina	2	CB	LC	y	7
2021-10-26	14	Southern painted turtle	Chrysemys p. dorsalis	Chrysemys dorsalis	1-1.5	CB	LC	y	17.5
2021-10-26	14	Western painted turtle	Chrysemys picta	Chrysemys picta	2022-03-05	CB	LC	y	20	farm bred
2021-10-26	14	Eastern pained turtle	Chrysemys picta	Chrysemys picta	1-1.5	CB	LC	y	15
2021-10-26	14	Pinkbelly sideneck turtle	Emydura subglobosa	Emydura subglobosa	2022-01-02	CB	LC	n	35
2021-10-26	14	Geographic map turtle	Graptemys geographica	Graptemys geographica	1.5-2	CB	LC	y	30
2021-10-26	14	Ouachita map turtle	Graptemys ouachitensis	Graptemys ouachitensis	1.5-2	CB	LC	y	15
2021-10-26	14	False map turtle	Graptemys pseudogeographica	Graptemys pseudogeographica	1.5-2	CB	LC	y	15
2021-10-26	14	Mississippi map turtle	Graptemys p. kohnii	Graptemys pseudogeographica	1.5-2	CB	LC	y	12.5
2021-10-26	14	Eastern mud turtle	Kinosternon subrubrum	Kinosternon subrubrum	2022-01-04	CB	LC	y	30
2021-10-26	14	Mississippi mud turtle	Kinosternon subrubrum	Kinosternon subrubrum	2022-01-04	CB	LC	y	27.5
2021-10-26	14	Vietnamese pond turtle	Mauremys annamensis	Mauremys annamensis	2-2.5	CB	CR	n	30
2021-10-26	14	Serrated hinged terrapin turtle	Pelusios sinatus	Pelusios sinuatus	1.5-2	CB	LC	n	30
2021-10-26	14	Geoffery's sideneck	Phrynops geoffroanus	Phrynops geoffroanus	1-1.5	CB	LC	n	100
2021-10-26	14	Southern river cooter turtle	Pseudemys concinna	Pseudemys concinna	1-1.5	CB	LC	y	15
2021-10-26	14	Rio Grande gorzugi river cooter turtle	Pseudemys gorzugi	Pseudemys gorzugi	1.5-2	CB	NT	n	40
2021-10-26	14	Giant Mexican musk turtle	Staurotypus triporcatus	Staurotypus triporcatus	2	CB	LC	n	150
2021-10-26	14	Razorback musk turtle	Sternotherus carinatus	Sternotherus carinatus	1-1.5	CB	LC	y	27.5
2021-10-26	14	Pastel musk turtle	Sternotherus odoratus	Sternotherus odoratus	1-1.5	CB	LC	y	125
2021-10-26	14	Stinkpot musk turtle	Sternotherus odoratus	Sternotherus odoratus	1-1.5	CB	LC	y	15
2021-10-26	14	Pastel musk turtle	Sternotherus odoratus	Sternotherus odoratus	2022-02-03	CB	LC	y	150
2021-10-26	14	Yellowbelly slider turtle	Trachemys scripta	Trachemys scripta	1.5-2	CB	LC	y	10
2021-10-26	14	Hybrid yellowbelly slider turtle	Trachemys scripta	Trachemys scripta	1.5-2	CB	LC	y	15
2021-10-26	14	Albino red ear slider	Trachemys s. elegans	Trachemys scripta	2.75-3	CB	LC	y	80	(Split Scute)
2021-10-26	14	Albino red ear slider turtle	Trachemys s. elegans	Trachemys scripta	2-2.5	CB	LC	y	100
2021-10-26	14	Caramel pink red ear slider turtle	Trachemys s. elegans	Trachemys scripta	2	CB	LC	y	450
2021-10-26	14	Cumberland slider turtle	Trachemys s. troostii	Trachemys scripta	1.5-2	CB	LC	y	7.5
2021-11-02	14	Florida softshell turtle	Apalone ferox	Apalone ferox	2-2.5	CB	LC	y	7.5	Prices: 10-14 $7, 15-19 $6, 20+ $5
2021-11-02	14	Spiny softshell turtle	Apalone spinifera	Apalone spinifera	2-2.5	CB	LC	y	15
2021-11-02	14	Painted river terrapin turtle	Batagur borneoensis	Batagur borneoensis	2022-02-03	CB	CR	n	80
2021-11-02	14	Sulcata tortoise	Geochelone sulcata	Centrochelys sulcata	2-2.5	CB	EN	n	65	Price notes: 5-9 $75, 10-19 $70, 20+ $65
2021-11-02	14	Common snapping turtle	Chelydra serpentina	Chelydra serpentina	2	CB	LC	y	6	25+ $5
2021-11-02	14	Florida snapping turtle	Chelydra serpentina	Chelydra serpentina	2	CB	LC	y	7
2021-11-02	14	Southern painted turtle	Chrysemys p. dorsalis	Chrysemys dorsalis	1-1.5	CB	LC	y	17.5
2021-11-02	14	Western painted turtle	Chrysemys p. belli	Chrysemys picta	2022-03-05	CB	LC	y	20	farm bred
2021-11-02	14	Western painted turtle (b-grade)	Chrysemys p. belli	Chrysemys picta	2022-03-05	WC	LC	y	10	field collected
2021-11-02	14	Eastern pained turtle	Chrysemys picta	Chrysemys picta	1-1.5	CB	LC	y	15
2021-11-02	14	Pinkbelly sideneck turtle	Emydura subglobosa	Emydura subglobosa	2022-01-02	CB	LC	n	35
2021-11-02	14	Geographic map turtle	Graptemys geographica	Graptemys geographica	1.5-2	CB	LC	y	30
2021-11-02	14	Ouachita map turtle	Graptemys ouachitensis	Graptemys ouachitensis	1.5-2	CB	LC	y	15
2021-11-02	14	False map turtle	Graptemys pseudogeographica	Graptemys pseudogeographica	1.5-2	CB	LC	y	15
2021-11-02	14	Mississippi map turtle	Graptemys p. kohnii	Graptemys pseudogeographica	1.5-2	CB	LC	y	12.5
2021-11-02	14	Eastern mud turtle	Kinosternon subrubrum	Kinosternon subrubrum	2022-01-04	CB	LC	y	30
2021-11-02	14	Mississippi mud turtle	Kinosternon subrubrum	Kinosternon subrubrum	2022-01-04	CB	LC	y	27.5
2021-11-02	14	Vietnamese pond turtle	Mauremys annamensis	Mauremys annamensis	2-2.5	CB	CR	n	30
2021-11-02	14	Serrated hinged terrapin turtle	Pelusios sinatus	Pelusios sinuatus	1.5-2	CB	LC	n	30
2021-11-02	14	Geoffery's sideneck	Phrynops geoffroanus	Phrynops geoffroanus	1-1.5	CB	LC	n	100
2021-11-02	14	Southern river cooter turtle	Pseudemys concinna	Pseudemys concinna	1-1.5	CB	LC	y	15
2021-11-02	14	Rio Grande gorzugi river cooter turtle	Pseudemys gorzugi	Pseudemys gorzugi	1.5-2	CB	NT	n	40
2021-11-02	14	Giant Mexican musk turtle	Staurotypus triporcatus	Staurotypus triporcatus	2	CB	LC	n	150
2021-11-02	14	Razorback musk turtle	Sternotherus carinatus	Sternotherus carinatus	1-1.5	CB	LC	y	27.5
2021-11-02	14	Pastel musk turtle	Sternotherus odoratus	Sternotherus odoratus	1-1.5	CB	LC	y	125
2021-11-02	14	Stinkpot musk turtle	Sternotherus odoratus	Sternotherus odoratus	1-1.5	CB	LC	y	15
2021-11-02	14	Pastel musk turtle	Sternotherus odoratus	Sternotherus odoratus	2022-02-03	CB	LC	y	150
2021-11-02	14	Yellowbelly slider turtle	Trachemys scripta	Trachemys scripta	1.5-2	CB	LC	y	10
2021-11-02	14	Hybrid yellowbelly slider turtle	Trachemys scripta	Trachemys scripta	1.5-2	CB	LC	y	15
2021-11-02	14	Albino red ear slider	Trachemys s. elegans	Trachemys scripta	2.75-3	CB	LC	y	80	(Split Scute)
2021-11-02	14	Albino red ear slider turtle	Trachemys s. elegans	Trachemys scripta	2-2.5	CB	LC	y	100
2021-11-02	14	Caramel pink red ear slider turtle	Trachemys s. elegans	Trachemys scripta	2	CB	LC	y	450
2021-11-02	14	Cumberland slider turtle	Trachemys s. troostii	Trachemys scripta	1.5-2	CB	LC	y	7.5
2021-11-09	14	Spiny softshell turtle	Apalone spinifera	Apalone spinifera	2-2.5	CB	LC	y	15
2021-11-09	14	Painted river terrapin turtle	Batagur borneoensis	Batagur borneoensis	2022-02-03	CB	CR	n	80
2021-11-09	14	Common snapping turtle	Chelydra serpentina	Chelydra serpentina	2	CB	LC	y	6	25+ $5
2021-11-09	14	Southern painted turtle	Chrysemys p. dorsalis	Chrysemys dorsalis	1-1.5	CB	LC	y	17.5
2021-11-09	14	Western painted turtle	Chrysemys p. belli	Chrysemys picta	2022-03-05	CB	LC	y	20	farm bred
2021-11-09	14	Western painted turtle	Chrysemys p. belli	Chrysemys picta	2022-03-05	WC	LC	y	10	field collected
2021-11-09	14	Eastern pained turtle	Chrysemys picta	Chrysemys picta	1-1.5	CB	LC	y	15
2021-11-09	14	Pinkbelly sideneck turtle	Emydura subglobosa	Emydura subglobosa	2022-01-02	CB	LC	n	35
2021-11-09	14	Geographic map turtle	Graptemys geographica	Graptemys geographica	1.5-2	CB	LC	y	30
2021-11-09	14	Ouachita map turtle	Graptemys ouachitensis	Graptemys ouachitensis	1.5-2	CB	LC	y	15
2021-11-09	14	False map turtle	Graptemys pseudogeographica	Graptemys pseudogeographica	1.5-2	CB	LC	y	15
2021-11-09	14	Mississippi map turtle	Graptemys p. kohnii	Graptemys pseudogeographica	1.5-2	CB	LC	y	12.5
2021-11-09	14	Eastern mud turtle	Kinosternon subrubrum	Kinosternon subrubrum	2022-01-04	CB	LC	y	30
2021-11-09	14	Mississippi mud turtle	Kinosternon subrubrum	Kinosternon subrubrum	2022-01-04	CB	LC	y	27.5
2021-11-09	14	Vietnamese pond turtle	Mauremys annamensis	Mauremys annamensis	2-2.5	CB	CR	n	30
2021-11-09	14	Serrated hinged terrapin turtle	Pelusios sinatus	Pelusios sinuatus	1.5-2	CB	LC	n	30
2021-11-09	14	Geoffery's sideneck	Phrynops geoffroanus	Phrynops geoffroanus	1-1.5	CB	LC	n	100
2021-11-09	14	Southern river cooter turtle	Pseudemys concinna	Pseudemys concinna	1-1.5	CB	LC	y	15
2021-11-09	14	Rio Grande gorzugi river cooter turtle	Pseudemys gorzugi	Pseudemys gorzugi	1.5-2	CB	NT	n	40
2021-11-09	14	Giant Mexican musk turtle	Staurotypus triporcatus	Staurotypus triporcatus	2	CB	LC	n	150
2021-11-09	14	Razorback musk turtle	Sternotherus carinatus	Sternotherus carinatus	1-1.5	CB	LC	y	27.5
2021-11-09	14	Pastel musk turtle	Sternotherus odoratus	Sternotherus odoratus	1-1.5	CB	LC	y	125
2021-11-09	14	Stinkpot musk turtle	Sternotherus odoratus	Sternotherus odoratus	1-1.5	CB	LC	y	15
2021-11-09	14	Pastel musk turtle	Sternotherus odoratus	Sternotherus odoratus	2022-02-03	CB	LC	y	150
2021-11-09	14	Yellowbelly slider turtle	Trachemys scripta	Trachemys scripta	1.5-2	CB	LC	y	10
2021-11-09	14	Albino red ear slider turtle	Trachemys s. elegans	Trachemys scripta	2-2.5	CB	LC	y	100
2021-11-09	14	Caramel pink red ear slider turtle	Trachemys s. elegans	Trachemys scripta	2	CB	LC	y	450
2021-11-09	14	Cumberland slider turtle	Trachemys s. troostii	Trachemys scripta	1.5-2	CB	LC	y	7.5
2021-11-09	14	Hybrid yellowbelly slider turtle	Trachemys scripta	Trachemys scripta	1.5-2	CB	LC	y	15
2021-11-17	14	Spiny softshell turtle	Apalone spinifera	Apalone spinifera	2-2.5	CB	LC	y	15
2021-11-17	14	Painted river terrapin turtle	Batagur borneoensis	Batagur borneoensis	2022-02-03	CB	CR	n	80
2021-11-17	14	Sulcata tortoise	Geochelone sulcata	Centrochelys sulcata	2-2.5	CB	EN	n	80	Price notes: 5-9 $75, 10-19 $70, 20+ $65
2021-11-17	14	Common snapping turtle	Chelydra serpentina	Chelydra serpentina	2	CB	LC	y	6	25+ $5
2021-11-17	14	Florida snapping turtle	Chelydra serpentina	Chelydra serpentina	2	CB	LC	y	7	20-49 $6. 50+ $5
2021-11-17	14	Southern painted turtle	Chrysemys p. dorsalis	Chrysemys dorsalis	1-1.5	CB	LC	y	17.5
2021-11-17	14	Western painted turtle	Chrysemys p. belli	Chrysemys picta	2022-03-05	CB	LC	y	20	farm bred
2021-11-17	14	Western painted turtle	Chrysemys p. belli	Chrysemys picta	2022-03-05	WC	LC	y	10
2021-11-17	14	Eastern painted turtle	Chrysemys picta	Chrysemys picta	1-1.5	CB	LC	y	15
2021-11-17	14	Geographic map turtle	Graptemys geographica	Graptemys geographica	1.5-2	CB	LC	y	30
2021-11-17	14	Ouachita map turtle	Graptemys ouachitensis	Graptemys ouachitensis	1.5-2	CB	LC	y	15
2021-11-17	14	False map turtle	Graptemys pseudogeographica	Graptemys pseudogeographica	1.5-2	CB	LC	y	15
2021-11-17	14	Mississippi map turtle	Graptemys p. kohnii	Graptemys pseudogeographica	1.5-2	CB	LC	y	12.5
2021-11-17	14	Eastern mud turtle	Kinosternon subrubrum	Kinosternon subrubrum	2022-01-04	CB	LC	y	30
2021-11-17	14	Mississippi mud turtle	Kinosternon subrubrum	Kinosternon subrubrum	2022-01-04	CB	LC	y	27.5
2021-11-17	14	Vietnamese pond turtle	Mauremys annamensis	Mauremys annamensis	2-2.5	CB	CR	n	30
2021-11-17	14	Serrated hinged terrapin turtle	Pelusios sinatus	Pelusios sinuatus	1.5-2	CB	LC	n	30
2021-11-17	14	Geofffery's sideneck	Phrynops geoffroanus	Phrynops geoffroanus	1-1.5	CB	LC	n	100
2021-11-17	14	Southern river cooter turtle	Pseudemys concinna	Pseudemys concinna	1-1.5	CB	LC	y	15
2021-11-17	14	Rio Grande gorzugi river cooter turtle	Pseudemys gorzugi	Pseudemys gorzugi	1.5-2	CB	NT	n	40
2021-11-17	14	Peninsula cooter turtle	Pseudemys peninsularis	Pseudemys peninsularis	2022-03-04	CB	LC	y	20
2021-11-17	14	Giant Mexican musk turtle	Staurotypus triporcatus	Staurotypus triporcatus	2	CB	LC	n	150
2021-11-17	14	Razorback musk turtle	Sternotherus carinatus	Sternotherus carinatus	1-1.5	CB	LC	y	27.5
2021-11-17	14	Pastel musk turtle	Sternotherus odoratus	Sternotherus odoratus	1-1.5	CB	LC	y	125
2021-11-17	14	Stinkpot musk turtle	Sternotherus odoratus	Sternotherus odoratus	1-1.5	CB	LC	y	15
2021-11-17	14	Pastel musk turtle	Sternotherus odoratus	Sternotherus odoratus	2022-02-03	CB	LC	y	150
2021-11-17	14	Yellowbelly slider turtle	Trachemys scripta	Trachemys scripta	1.5-2	CB	LC	y	10
2021-11-17	14	Hybrid yellowbelly slider turtle	Trachemys scripta	Trachemys scripta	1.5-2	CB	LC	y	15
2021-11-17	14	Albino red ear slider turtle	Trachemys s. elegans	Trachemys scripta	2-2.5	CB	LC	y	100	3-4 $95, 5-9 $90, 10+ $85
2021-11-17	14	Caramel pink red ear slider turtle	Trachemys s. elegans	Trachemys scripta	2	CB	LC	y	450
2021-11-17	14	Cumberland slider turtle	Trachemys s. troostii	Trachemys scripta	1.5-2	CB	LC	y	7.5
2021-10-26	15	Redfoot tortoise	Geochelone carbonaria	Chelonoidis carbonarius	2	CB	NA	n	99
2021-10-26	15	Cherry head redfoot tortoise	Geochelone carbonaria	Chelonoidis carbonarius	1.25-2.5	CB	NA	n	249
2021-10-26	15	Cherry head redfoot tortoise	Geochelone carbonaria	Chelonoidis carbonarius	2.5-3	CB	NA	n	249
2021-10-26	15	Travancore hybrid tortoise	Indotestudo travencore x elongata	Indotestudo travancorica x I. elongata	2.5-3	NL		n	199	3/4 Travencore and 1/4 Elongated Tortoise
2021-11-02	15	Redfoot tortoise	Geochelone carbonaria	Chelonoidis carbonarius	2	CB	NA	n	99
2021-11-02	15	Cherry head redfoot tortoise	Geochelone carbonaria	Chelonoidis carbonarius	1.25-2.5	CB	NA	n	249
2021-11-02	15	Cherry head redfoot tortoise	Geochelone carbonaria	Chelonoidis carbonarius	2.5-3	CB	NA	n	249
2021-11-02	15	Travancore hybrid tortoise	Indotestudo travencore x elongata	Indotestudo travancorica x I. elongata	2.5-3	NL		n	199	3/4 Travencore and 1/4 Elongated Tortoise
2021-11-09	15	Cherry head redfoot tortoise	Geochelone carbonaria	Chelonoidis carbonarius	1.25-2.5	CB	NA	n	249
2021-11-09	15	Cherry head redfoot tortoise	Geochelone carbonaria	Chelonoidis carbonarius	2.5-3	CB	NA	n	249
2021-11-09	15	Travancore hybrid tortoise	Indotestudo travencore x elongata	Indotestudo travancorica x I. elongata	2.5-3	NL		n	199	3/4 Travencore and 1/4 Elongated Tortoise
2021-11-17	15	Redfoot tortoise	Geochelone carbonaria	Chelonoidis carbonarius	2	CB	NA	n	99	current stock 1
2021-11-17	15	Cherry head redfoot tortoise	Geochelone carbonaria	Chelonoidis carbonarius	1.25-2.5	CB	NA	n	249
2021-11-17	15	Cherry head redfoot tortoise	Geochelone carbonaria	Chelonoidis carbonarius	2.5-3	CB	NA	n	249
2021-11-17	15	Travancore hybrid tortoise	Indotestudo travencore x elongata	Indotestudo travancorica x I. elongata	2.5-3	NL		n	199	3/4 Travencore and 1/4 Elongated Tortoise; current stock 1
2021-10-26	16	Ivory sulcata tortoise	Geochelone sulcata	Centrochelys sulcata	2022-03-04	NL	EN	n	1295	Restricted states: OR, WA, HI
2021-10-26	16	Red footed tortoise	Geochelone carbonaria	Chelonoidis carbonarius	2022-03-04	NL	NA	n	199	Restricted states: OR, WA, HI
2021-10-26	16	Western painted turtle	Chrysemys p. bellii	Chrysemys picta	2022-02-03	NL	LC	y	39.95
2021-10-26	16	Western painted turtle	Chrysemys p. bellii	Chrysemys picta	2022-03-04	NL	LC	y	39.95
2021-10-26	16	Spotted turtle	Clemmys guttata	Clemmys guttata	2022-03-04	CB	EN	y	195	Restricted states: HI, GA, ME, NH, VT, MA, RI, CT, NY, NJ, DE, MD, VA, WV, PA, OH, OR, MI, WA, IN, NC, SC, IL
2021-10-26	16	Asian box turtle	Cuora amboinensis	Cuora amboinensis	2022-03-04	NL	EN	n	179	Restricted states: OR, WA, HI
2021-10-26	16	Albino pink belly side-necked turtle	Emydura subglobosa	Emydura subglobosa	2022-03-04	CB	LC	n	395	Restricted states: OR, WA, HI
2021-10-26	16	High yellow north american wood turtle	Glyptemys insculpta	Glyptemys insculpta	2022-02-03	CB	EN	y	195	Restricted states: ME, NH, VT, MA, RI, CT, NY, NJ, DE, MD, VA, WV, PA, OH, MI, WI, IA, WA, OR, HI
2021-10-26	16	High yellow north american wood turtle	Glyptemys insculpta	Glyptemys insculpta	2022-03-04	CB	EN	y	195	Restricted states: ME, NH, VT, MA, RI, CT, NY, NJ, DE, MD, VA, WV, PA, OH, MI, WI, IA, WA, OR, HI
2021-10-26	16	Vietnamese pond turtle	Mauremys annamensis	Mauremys annamensis	2022-02-03	NL	CR	n	129	Restricted states: OR, WA, HI
2021-10-26	16	Kwangtung river turtle	Chinemys nigricans	Mauremys nigricans	2022-02-03	NL	EN	n	175	Restricted states: OR, WA, HI
2021-10-26	16	Kwangtung river turtle	Chinemys nigricans	Mauremys nigricans	2022-03-04	NL	EN	n	175	Restricted states: OR, WA, HI
2021-10-26	16	Reeves' turtle	Mauremys reevesii	Mauremys reevesii	2022-02-03	NL	EN	n	79.95	Restricted states: OR, WA, HI
2021-10-26	16	Reeves' turtle	Mauremys reevesii	Mauremys reevesii	2022-03-04	NL	EN	n	79.95	Restricted states: OR, WA, HI
2021-10-26	16	Stinkpot musk turtle	Sternotherus odoratus	Sternotherus odoratus	2022-02-03	NL	LC	y	39.95	Restricted states: OR, NY, RI, WA, HI
2021-10-26	16	Stinkpot musk turtle	Sternotherus odoratus	Sternotherus odoratus	2022-03-04	NL	LC	y	39.95	Restricted states: OR, NY, RI, WA, HI
2021-10-26	16	Nicaraguan ornate slider	Trachemys emoli	Trachemys grayi	2022-03-04	NL	NA	n	39.95	Restricted states: OR, WA, HI
2021-10-26	16	Mexican ornate slider	Trachemys ornata	Trachemys ornata	2022-03-04	NL	VU	n	49.95	Restricted states: OR, WA, HI
2021-10-26	16	Hypo translucent albino red eared slider	Trachemys s. elegans	Trachemys scripta	2022-03-04	CB	LC	y	495	Restricted states: OR, MA, WA, HI
2021-10-26	16	Albino red eared slider	Trachemys s. elegans	Trachemys scripta	2022-03-04	NL	LC	y	195	No shipping to VA or FL; Restricted states: VA, OR, MA, WA, HI
2021-10-26	16	Rio Grande red eared slider	Trachemys s. elegans	Trachemys scripta	2022-02-03	NL	LC	y	29.95	Restricted states: VA, FL, OR, MA, GA, WA, HI
2021-10-26	16	Rio Grande red eared slider	Trachemys s. elegans	Trachemys scripta	2022-03-04	NL	LC	y	29.95	Restricted states: VA, FL, OR, MA, GA, WA, HI
2021-10-26	16	Caramel pink albino red eared slider	Trachemys scripta elegans	Trachemys scripta	2022-03-04	CB	LC	y	495	Not allowed to ship to VA or FL; Restricted states: OR, MA, WA, HI
2021-10-26	16	Red eared slider	Trachemys s. elegans	Trachemys scripta	2022-02-03	CB	LC	y	19.95	Restricted states: VA, FL, OR, GA, MA, HI, WA
2021-10-26	16	Red eared slider	Trachemys s. elegans	Trachemys scripta	2022-03-04	CB	LC	y	19.95	Restricted states: VA, FL, OR, GA, MA, HI, WA
2021-10-26	16	Belize slider	Trachemys s. venusta	Trachemys venusta	2022-03-04	NL	LC	n	79.95	Restricted states: OR, WA, HI
2021-11-02	16	Ivory sulcata tortoise	Geochelone sulcata	Centrochelys sulcata	2022-03-04	NL	EN	n	1295	Restricted states: OR, WA, HI
2021-11-02	16	Red footed tortoise	Geochelone carbonaria	Chelonoidis carbonarius	2022-03-04	NL	NA	n	199	Restricted states: OR, WA, HI
2021-11-02	16	Western painted turtle	Chrysemys p. bellii	Chrysemys picta	2022-02-03	NL	LC	y	39.95
2021-11-02	16	Western painted turtle	Chrysemys p. bellii	Chrysemys picta	2022-03-04	NL	LC	y	39.95
2021-11-02	16	Spotted turtle	Clemmys guttata	Clemmys guttata	2022-03-04	CB	EN	y	195	Restricted states: HI, GA, ME, NH, VT, MA, RI, CT, NY, NJ, DE, MD, VA, WV, PA, OH, OR, MI, WA, IN, NC, SC, IL
2021-11-02	16	Asian box turtle	Cuora amboinensis	Cuora amboinensis	2022-03-04	NL	EN	n	179	Restricted states: OR, WA, HI
2021-11-02	16	Albino pink belly side-necked turtle	Emydura subglobosa	Emydura subglobosa	2022-03-04	CB	LC	n	395	Restricted states: OR, WA, HI
2021-11-02	16	High yellow north american wood turtle	Glyptemys insculpta	Glyptemys insculpta	2022-02-03	CB	EN	y	195	Restricted states: ME, NH, VT, MA, RI, CT, NY, NJ, DE, MD, VA, WV, PA, OH, MI, WI, IA, WA, OR, HI
2021-11-02	16	High yellow north american wood turtle	Glyptemys insculpta	Glyptemys insculpta	2022-03-04	CB	EN	y	195	Restricted states: ME, NH, VT, MA, RI, CT, NY, NJ, DE, MD, VA, WV, PA, OH, MI, WI, IA, WA, OR, HI
2021-11-02	16	Vietnamese pond turtle	Mauremys annamensis	Mauremys annamensis	2022-02-03	NL	CR	n	129	Restricted states: OR, WA, HI
2021-11-02	16	Kwangtung river turtle	Chinemys nigricans	Mauremys nigricans	2022-02-03	NL	EN	n	175	Restricted states: OR, WA, HI
2021-11-02	16	Kwangtung river turtle	Chinemys nigricans	Mauremys nigricans	2022-03-04	NL	EN	n	175	Restricted states: OR, WA, HI
2021-11-02	16	Reeves' turtle	Mauremys reevesii	Mauremys reevesii	2022-02-03	NL	EN	n	79.95	Restricted states: OR, WA, HI
2021-11-02	16	Reeves' turtle	Mauremys reevesii	Mauremys reevesii	2022-03-04	NL	EN	n	79.95	Restricted states: OR, WA, HI
2021-11-02	16	Peninsula cooter	Pseudemys floridana peninsularis	Pseudemys peninsularis	2022-02-03	NL	LC	y	29.95	Restricted states: OR, WA, HI
2021-11-02	16	Stinkpot musk turtle	Sternotherus odoratus	Sternotherus odoratus	2022-02-03	NL	LC	y	39.95	Restricted states: OR, NY, RI, WA, HI
2021-11-02	16	Stinkpot musk turtle	Sternotherus odoratus	Sternotherus odoratus	2022-03-04	NL	LC	y	39.95	Restricted states: OR, NY, RI, WA, HI
2021-11-02	16	Nicaraguan ornate slider	Trachemys emoli	Trachemys grayi	2022-03-04	NL	NA	n	39.95	Restricted states: OR, WA, HI
2021-11-02	16	Mexican ornate slider	Trachemys venusta	Trachemys ornata	2022-02-03	NL	VU	n	49.95	Restricted states: OR, WA, HI
2021-11-02	16	Mexican ornate slider	Trachemys venusta	Trachemys ornata	2022-03-04	NL	VU	n	49.95	Restricted states: OR, WA, HI
2021-11-02	16	Caramel pink albino red eared slider	Trachemys s. elegans	Trachemys scripta	2022-03-04	CB	LC	y	495	Not allowed to ship to VA or FL; Restricted states: OR, MA, WA, HI
2021-11-02	16	Red eared slider	Trachemys s. elegans	Trachemys scripta	2022-02-03	CB	LC	y	19.95	Restricted states: VA, FL, OR, GA, MA, HI, WA
2021-11-02	16	Red eared slider	Trachemys s. elegans	Trachemys scripta	2022-03-04	CB	LC	y	19.95	Restricted states: VA, FL, OR, GA, MA, HI, WA
2021-11-02	16	Hypo translucent albino red eared slider	Trachemys s. elegans	Trachemys scripta	2022-03-04	CB	LC	y	495	Restricted states: OR, MA, WA, HI
2021-11-02	16	Albino red eared slider	Trachemys s. elegans	Trachemys scripta	2022-03-04	NL	LC	y	195	No shipping to VA or FL; Restricted states: VA, OR, MA, WA, HI
2021-11-02	16	Rio Grande red eared slider	Trachemys s. elegans	Trachemys scripta	2022-02-03	NL	LC	y	29.95	Restricted states: VA, FL, OR, MA, GA, WA, HI
2021-11-02	16	Rio Grande red eared slider	Trachemys s. elegans	Trachemys scripta	2022-03-04	NL	LC	y	29.95	Restricted states: VA, FL, OR, MA, GA, WA, HI
2021-11-02	16	Yellow bellied slider	Trachemys scripta	Trachemys scripta	2022-02-03	NL	LC	y	29.95	Restricted states: OR, GA, MA, NY, WA, HI
2021-11-02	16	Belize slider	Trachemys venusta	Trachemys venusta	2022-02-03	NL	LC	n	79.95	Restricted states: OR, WA, HI
2021-11-02	16	Belize slider	Trachemys venusta	Trachemys venusta	2022-03-04	NL	LC	n	79.95	Restricted states: OR, WA, HI
2021-11-09	16	Ivory sulcata tortoise	Geochelone sulcata	Centrochelys sulcata	2022-03-04	NL	EN	n	995	Restricted states: OR, WA, HI
2021-11-09	16	Red footed tortoise	Geochelone carbonaria	Chelonoidis carbonarius	2022-03-04	NL	NA	n	199	Restricted states: OR, WA, HI
2021-11-09	16	Western painted turtle	Chrysemys picta bellii	Chrysemys picta	2022-02-03	NL	LC	y	39.95
2021-11-09	16	Western painted turtle	Chrysemys picta bellii	Chrysemys picta	2022-03-04	NL	LC	y	39.95
2021-11-09	16	Spotted turtle	Clemmys guttata	Clemmys guttata	2022-03-04	CB	EN	y	195	Restricted states: HI, GA, ME, NH, VT, MA, RI, CT, NY, NJ, DE, MD, VA, WV, PA, OH, OR, MI, WA, IN, NC, SC, IL
2021-11-09	16	Asian box turtle	Cuora amboinensis	Cuora amboinensis	2022-03-04	NL	EN	n	179	Restricted states: OR, WA, HI
2021-11-09	16	Albino pink belly side-necked turtle	Emydura subglobosa	Emydura subglobosa	2022-03-04	CB	LC	n	395	Restricted states: OR, WA, HI
2021-11-09	16	High yellow north american wood turtle	Glyptemys insculpta	Glyptemys insculpta	2022-02-03	CB	EN	y	195	Restricted states: ME, NH, VT, MA, RI, CT, NY, NJ, DE, MD, VA, WV, PA, OH, MI, WI, IA, WA, OR, HI
2021-11-09	16	High yellow north american wood turtle	Glyptemys insculpta	Glyptemys insculpta	2022-03-04	CB	EN	y	195	Restricted states: ME, NH, VT, MA, RI, CT, NY, NJ, DE, MD, VA, WV, PA, OH, MI, WI, IA, WA, OR, HI
2021-11-09	16	Vietnamese pond turtle	Mauremys annamensis	Mauremys annamensis	2022-02-03	NL	CR	n	129	Restricted states: OR, WA, HI
2021-11-09	16	Kwangtung river turtle	Chinemys nigricans	Mauremys nigricans	2022-02-03	NL	EN	n	175	Restricted states: OR, WA, HI
2021-11-09	16	Kwangtung river turtle	Chinemys nigricans	Mauremys nigricans	2022-03-04	NL	EN	n	175	Restricted states: OR, WA, HI
2021-11-09	16	Reeves' turtle	Mauremys reevesii	Mauremys reevesii	2022-02-03	NL	EN	n	79.95	Restricted states: OR, WA, HI
2021-11-09	16	Reeves' turtle	Mauremys reevesii	Mauremys reevesii	2022-03-04	NL	EN	n	79.95	Restricted states: OR, WA, HI
2021-11-09	16	Peninsula cooter	Pseudemys floridana peninsularis	Pseudemys peninsularis	2022-02-03	NL	LC	y	29.95	Restricted states: OR, WA, HI
2021-11-09	16	Stinkpot musk turtle	Sternotherus odoratus	Sternotherus odoratus	2022-02-03	NL	LC	y	39.95	Restricted states: OR, NY, RI, WA, HI
2021-11-09	16	Stinkpot musk turtle	Sternotherus odoratus	Sternotherus odoratus	2022-03-04	NL	LC	y	39.95	Restricted states: OR, NY, RI, WA, HI
2021-11-09	16	Nicaraguan ornate slider	Trachemys emoli	Trachemys grayi	2022-03-04	NL	NA	n	39.95	Restricted states: OR, WA, HI
2021-11-09	16	Mexican ornate slider	Trachemys venusta	Trachemys ornata	2022-03-04	NL	VU	n	49.95	Restricted states: OR, WA, HI
2021-11-09	16	Mexican ornate slider	Trachemys venusta	Trachemys ornata	2022-02-03	NL	VU	n	49.95	Restricted states: OR, WA, HI
2021-11-09	16	Albino red eared slider	Trachemys s. elegans	Trachemys scripta	2022-03-04	NL	LC	y	295	No shipping to VA or FL; Restricted states: VA, OR, MA, WA, HI
2021-11-09	16	Rio grande red eared slider	Trachemys s. elegans	Trachemys scripta	2022-02-03	NL	LC	y	29.95	Restricted states: VA, FL, OR, MA, GA, WA, HI
2021-11-09	16	Rio grande red eared slider	Trachemys s. elegans	Trachemys scripta	2022-03-04	NL	LC	y	29.95	Restricted states: VA, FL, OR, MA, GA, WA, HI
2021-11-09	16	Albino red eared slider	Trachemys s. elegans	Trachemys scripta	2022-03-04	CB	LC	y	495	Not allowed to ship to VA or FL; Restricted states: OR, MA, WA, HI
2021-11-09	16	Red eared slider	Trachemys s. elegans	Trachemys scripta	2022-02-03	CB	LC	y	19.95	Restricted states: VA, FL, OR, GA, MA, HI, WA
2021-11-09	16	Red eared slider	Trachemys s. elegans	Trachemys scripta	2022-03-04	CB	LC	y	19.95	Restricted states: VA, FL, OR, GA, MA, HI, WA
2021-11-09	16	Albino red eared slider	Trachemys scripta elegans	Trachemys scripta	2022-03-04	CB	LC	y	495	Restricted states: OR, MA, WA, HI
2021-11-09	16	Yellow bellied slider	Trachemys scripta	Trachemys scripta	2022-02-03	NL	LC	y	29.95	Restricted states: OR, GA, MA, NY, WA, HI
2021-11-09	16	Belize slider	Trachemys venusta	Trachemys venusta	2022-02-03	NL	LC	n	79.95	Restricted states: OR, WA, HI
2021-11-09	16	Belize slider	Trachemys venusta	Trachemys venusta	2022-03-04	NL	LC	n	79.95	Restricted states: OR, WA, HI
2021-11-17	16	Ivory sulcata tortoise	Geochelone sulcata	Centrochelys sulcata	2022-03-04	NL	EN	n	995	Restricted states: OR, WA, HI
2021-11-17	16	Red footed tortoise	Geochelone carbonaria	Chelonoidis carbonarius	2021-03-04	NL	NA	n	199	Restricted states: OR, WA, HI
2021-11-17	16	Western painted turtle	Chrysemys picta bellii	Chrysemys picta	2022-02-03	NL	LC	y	39.95	Restricted States: OR, AZ, WA, HI
2021-11-17	16	Western painted turtle	Chrysemys picta bellii	Chrysemys picta	2022-03-04	NL	LC	y	39.95	Restricted States: OR, AZ, WA, HI
2021-11-17	16	Spotted turtle	Clemmys guttata	Clemmys guttata	2022-03-04	CB	EN	y	195	Restricted states: HI, GA, ME, NH, VT, MA, RI, CT, NY, NJ, DE, MD, VA, WV, PA, OH, OR, MI, WA, IN, NC, SC, IL
2021-11-17	16	Asian box turtle	Cuora amboinensis	Cuora amboinensis	2022-03-04	NL	EN	n	179	Restricted states: OR, WA, HI
2021-11-17	16	Albino pink belly side-necked turtle	Emydura subglobosa	Emydura subglobosa	2022-03-04	CB	LC	n	395	Restricted states: OR, WA, HI
2021-11-17	16	North american wood turtle	Glyptemys insculpta	Glyptemys insculpta	2022-02-03	CB	EN	y	195	Restricted states: ME, NH, VT, MA, RI, CT, NY, NJ, DE, MD, VA, WV, PA, OH, MI, WI, IA, WA, OR, HI
2021-11-17	16	North american wood turtle	Glyptemys insculpta	Glyptemys insculpta	2022-03-04	CB	EN	y	195	Restricted states: ME, NH, VT, MA, RI, CT, NY, NJ, DE, MD, VA, WV, PA, OH, MI, WI, IA, WA, OR, HI
2021-11-17	16	Elongated tortoise	Inditestudo eongota	Indotestudo elongata	2021-03-04	CB	CR	n	229	Restricted states: OR, WA, HI
2021-11-17	16	Kwangtung river turtle	Chinemys nigricans	Mauremys nigricans	2022-02-03	NL	EN	n	175	Restricted states: OR, WA, HI
2021-11-17	16	Kwangtung river turtle	Chinemys nigricans	Mauremys nigricans	2022-03-04	NL	EN	n	175	Restricted states: OR, WA, HI
2021-11-17	16	Reeves' turtle	Mauremys reevesii	Mauremys reevesii	2022-02-03	NL	EN	n	79.95	Restricted states: OR, WA, HI
2021-11-17	16	Reeves' turtle	Mauremys reevesii	Mauremys reevesii	2022-03-04	NL	EN	n	79.95	Restricted states: OR, WA, HI
2021-11-17	16	Peninsula cooter	Pseudemys floridana peninsularis	Pseudemys peninsularis	2022-02-03	NL	LC	y	29.95	Restricted states: OR, WA, HI
2021-11-17	16	Stinkpot musk turtle	Sternotherus odoratus	Sternotherus odoratus	2022-02-03	NL	LC	y	39.95	Restricted states: OR, NY, RI, WA, HI
2021-11-17	16	Nicaraguan ornate slider	Trachemys emoli	Trachemys grayi	2022-03-04	NL	NA	n	39.95	Restricted states: OR, WA, HI
2021-11-17	16	Mexican ornate slider	Trachemys venusta	Trachemys ornata	2022-03-04	NL	VU	n	49.95	Restricted states: OR, WA, HI
2021-11-17	16	Mexican ornate slider	Trachemys venusta	Trachemys ornata	2022-02-03	NL	VU	n	49.95	Restricted states: OR, WA, HI
2021-11-17	16	Yellow bellied slider	Trachemys scripta	Trachemys scripta	2022-02-03	NL	LC	y	29.95	Restricted states: OR, GA, MA, NY, WA, HI
2021-11-17	16	Rio Grande red eared slider	Trachemys s. elegans	Trachemys scripta	2022-03-04	NL	LC	y	29.95	Restricted states: VA, FL, OR, MA, GA, WA, HI
2021-11-17	16	Albino red eared slider	Trachemys s. elegans	Trachemys scripta	2022-03-04	CB	LC	y	495	Not allowed to ship to VA or FL; Restricted states: OR, MA, WA, HI
2021-11-17	16	Red eared slider	Trachemys s. elegans	Trachemys scripta	2022-02-03	CB	LC	y	19.95	Restricted states: VA, FL, OR, GA, MA, HI, WA
2021-11-17	16	Red eared slider	Trachemys s. elegans	Trachemys scripta	2022-03-04	CB	LC	y	19.95	Restricted states: VA, FL, OR, GA, MA, HI, WA
2021-11-17	16	Albino red eared slider	Trachemys s. elegans	Trachemys scripta	2022-03-04	CB	LC	y	495	Restricted states: OR, MA, WA, HI
2021-11-17	16	Albino red eared slider	Trachemys s. elegans	Trachemys scripta	2022-03-04	NL	LC	y	295	No shipping to VA or FL; Restricted states: VA, OR, MA, WA, HI
2021-11-17	16	Rio Grande red eared slider	Trachemys s. elegans	Trachemys scripta	2022-02-03	NL	LC	y	29.95	Restricted states: VA, FL, OR, MA, GA, WA, HI
2021-11-17	16	Belize slider	Trachemys venusta	Trachemys venusta	2022-03-04	NL	LC	n	79.95	Restricted states: OR, WA, HI
